# Supplementary material for: Subcanopy and Inter-Canopy Supplemental Light Enhances and Standardizes Yields in Medicinal Cannabis (Cannabis sativa L.)
Source: Plants (Basel). 2025 May 14;14(10):1469. doi: 10.3390/plants14101469 (PMC12115249; doi:10.3390/plants14101469)
Supplement: Supplementary file 1 [file plants-14-01469-s001.zip]

Archive with 1 entries (1 files):
- plants-3540057-supplementary.pdf
